# Supplementary material for: Clinical and Biochemical Characteristics of Pseudohypoaldosteronism Type 1 with and Without Genetic Mutations: A Literature Review
Source: J Clin Med. 2025 Jun 20;14(13):4408. doi: 10.3390/jcm14134408 (PMC12249599; doi:10.3390/jcm14134408)
Supplement: Supplementary file 1 [file jcm-14-04408-s001.zip]

Archive with 8 entries (7 files):
- supplementary file/
- __MACOSX/._supplementary file
- supplementary file/Suuplementary Table 1.xlsx
- __MACOSX/supplementary file/._Suuplementary Table 1.xlsx
- supplementary file/supplementary table 2 (MR group).xlsx
- __MACOSX/supplementary file/._supplementary table 2 (MR group).xlsx
- supplementary file/supplementary table 3 (ENaC group).xlsx
- __MACOSX/supplementary file/._supplementary table 3 (ENaC group).xlsx
