# Supplementary material for: Clinical and Biochemical Characteristics of Pseudohypoaldosteronism Type 1 with and Without Genetic Mutations: A Literature Review
Source: J Clin Med. 2025 Jun 20;14(13):4408. doi: 10.3390/jcm14134408 (PMC12249599; doi:10.3390/jcm14134408)
Supplement: Supplementary file 1 [file jcm-14-04408-s001.zip › supplementary file/Suuplementary Table 1.xlsx]

## Sheet: Supplementary Table
	FILE 'MEDLINE' ENTERED AT 11:52:30 ON 19 OCT 2023
L1	S (PSEUDOHYPOALDOSTERON? OR PSEUDO(W)HYPOALDOSTERON?)(3A)(I OR 1)	248
L2	S (PSEUDOHYPOALDOSTERON? OR PSEUDO(W)HYPOALDOSTERON?) AND (PHA1 OR PHAI OR PHA(W)(I OR 1))	118
L3	S L1 OR L2	254
L4	S PSEUDOHYPOALDOSTERONISM+NT/CT(L)GE/CT	308
L5	S GENETIC PHENOMENA+NT/CT OR GENETIC TECHNIQUES+NT/CT OR MOLECULAR DIAGNOSTIC TECHNIQUES+NT/CT	4558111
L6	S NR3C2? OR SCNN? OR MUTAT? OR GENE? OR GENOM?	8340083
L7	S L3 AND (L4 OR L5 OR L6)	211
L8	S L7 AND (EN OR JA)/LA	203
L9	S L8/HUMAN OR (L8 NOT ANIMAL/CT)	186
L10	S WATER-ELECTROLYTE IMBALANCE+NT/CT OR URINARY TRACT INFECTIONS+NT/CT OR ACIDOSIS+NT/CT	152516
L11	S ALDOSTERONE+NT/CT(L)BL OR SODIUM+NT/CT(L)BL OR POTASSIUM+NT/CT(L)BL OR RENIN+NT/CT(L)BL	46627
L12	S UROGENITAL ABNORMALITIES+NT/CT OR DIAGNOSTIC TECHNIQUES, ENDOCRINE+NT/CT	153192
L13	S SERUM(4A)(NA OR K OR SODIUM? OR NATRIUM? OR POTASSIUM? OR ALDOSTERON? OR RENIN?) OR PH OR HCO3 OR ACIDOS?	4366905
L14	S ENDOCRIN?(3A)(DIAGNOS? OR TEST? OR TECHNI? OR ASSAY? OR EXAMINAT? OR ASSESS?) OR ELECTROLY?(3A)IMBALANC?	17753
L15	S RENIN?(3A)ACTIVIT? OR (ANOMAL? OR ABNORMAL?)(3A)(KIDNEY OR RENAL OR URINARY(W)TRACT?) OR CAKUT OR UTI OR URINARY?(3A)TRACT?(3A)INFECT?	101798
L16	S COURSE? OR DISEASE PROGRESSION+NT/CT OR OUTCOME?	3941770
L17	S L9 AND (L10-L16)	124
L18	S L6/TI AND (I OR 1 OR PHA1 OR PHAI)/TI AND L9	59
L19	S L17 OR L18	147
L20	S L19 NOT (II OR 2 OR TYPEII OR TYPE2)/TI	142
L21	S L19 AND (II OR 2 OR TYPEII OR TYPE2)/TI AND (I OR 1 OR TYPEI OR TYPE1)/TI	3
L22	S L20 OR L21	145
