# Supplementary material for: Clinical and Biochemical Characteristics of Pseudohypoaldosteronism Type 1 with and Without Genetic Mutations: A Literature Review
Source: J Clin Med. 2025 Jun 20;14(13):4408. doi: 10.3390/jcm14134408 (PMC12249599; doi:10.3390/jcm14134408)
Supplement: Supplementary file 1 [file jcm-14-04408-s001.zip › supplementary file/supplementary table 2 (MR group).xlsx]

## Sheet: MR group(n=88)
Title	Author	Journal	Year	Mutant Gene	Variant	Zygosity	Codon Change	truncating/non-truncating
Aldosterone defects in infants and young children with hyperkalemia: A single center retrospective study.	Liu Xu, et al.	Frontiers in pediatrics	2023	NR3C2	c.556_557del	not reported	p.Met186fs	truncating
Neonatal Pseudohypoaldosteronism Type-1 in Japan.	Fujioka K, et al.	Journal of clinical medicine	2022	NR3C2	not reported	hetero	not provided	not classifiable
Neonatal Pseudohypoaldosteronism Type-1 in Japan.	Fujioka K, et al.	Journal of clinical medicine	2022	NR3C2	not reported	hetero	not provided	not classifiable
Neonatal Pseudohypoaldosteronism Type-1 in Japan.	Fujioka K, et al.	Journal of clinical medicine	2022	NR3C2	not reported	hetero	not provided	not classifiable
A Neonate with Autosomal Dominant Pseudohypoaldosteronism Type 1 Due to a Novel Microdeletion of the NR3C2 Gene at 4q31.23.	Kim Su Jin, et al.	Children (Basel, Switzerland)	2021	NR3C2	203 kb deletion at 4q31.23: arr[GRCh37] 4q31.23(148865586_149069090)	hetero	not provided	truncating
Aldosterone signaling defect in young infants: single-center report and review.	Wijaya Melati, et al.	BMC endocrine disorders	2021	NR3C2	c.1768C>T	hetero	p.Arg590*	truncating
Renin-aldosterone system evaluation over four decades in an extended family with autosomal dominant pseudohypoaldosteronism due to a deletion in the NR3C2 gene.	Hanukoglu Aaron, et al.	The Journal of steroid biochemistry and molecular biology	2020	NR3C2	(c.1897+1_1898− 1)_(c. *2955+?)del	hetero	p.(Gly633_- Lys984del)	truncating
Renin-aldosterone system evaluation over four decades in an extended family with autosomal dominant pseudohypoaldosteronism due to a deletion in the NR3C2 gene.	Hanukoglu Aaron, et al.	The Journal of steroid biochemistry and molecular biology	2020	NR3C2	(c.1897+1_1898− 1)_(c. *2955+?)del	hetero	p.(Gly633_- Lys984del)	truncating
Renin-aldosterone system evaluation over four decades in an extended family with autosomal dominant pseudohypoaldosteronism due to a deletion in the NR3C2 gene.	Hanukoglu Aaron, et al.	The Journal of steroid biochemistry and molecular biology	2020	NR3C2	(c.1897+1_1898− 1)_(c. *2955+?)del	hetero	p.(Gly633_- Lys984del)	truncating
Renin-aldosterone system evaluation over four decades in an extended family with autosomal dominant pseudohypoaldosteronism due to a deletion in the NR3C2 gene.	Hanukoglu Aaron, et al.	The Journal of steroid biochemistry and molecular biology	2020	NR3C2	(c.1897+1_1898− 1)_(c. *2955+?)del	hetero	p.(Gly633_- Lys984del)	truncating
Renin-aldosterone system evaluation over four decades in an extended family with autosomal dominant pseudohypoaldosteronism due to a deletion in the NR3C2 gene.	Hanukoglu Aaron, et al.	The Journal of steroid biochemistry and molecular biology	2020	NR3C2	(c.1897+1_1898− 1)_(c. *2955+?)del	hetero	p.(Gly633_- Lys984del)	truncating
Renin-aldosterone system evaluation over four decades in an extended family with autosomal dominant pseudohypoaldosteronism due to a deletion in the NR3C2 gene.	Hanukoglu Aaron, et al.	The Journal of steroid biochemistry and molecular biology	2020	NR3C2	(c.1897+1_1898− 1)_(c. *2955+?)del	hetero	p.(Gly633_- Lys984del)	truncating
Renin-aldosterone system evaluation over four decades in an extended family with autosomal dominant pseudohypoaldosteronism due to a deletion in the NR3C2 gene.	Hanukoglu Aaron, et al.	The Journal of steroid biochemistry and molecular biology	2020	NR3C2	(c.1897+1_1898− 1)_(c. *2955+?)del	hetero	p.(Gly633_- Lys984del)	truncating
Renin-aldosterone system evaluation over four decades in an extended family with autosomal dominant pseudohypoaldosteronism due to a deletion in the NR3C2 gene.	Hanukoglu Aaron, et al.	The Journal of steroid biochemistry and molecular biology	2020	NR3C2	(c.1897+1_1898− 1)_(c. *2955+?)del	hetero	p.(Gly633_- Lys984del)	truncating
An infantile case of pseudohypoaldosteronism type 1 (PHA1) caused by a novel mutation of NR3C2.	Goda T, et al.	Clinical pediatric endocrinology : case reports and clinical investigations : official journal of the Japanese Society for Pediatric Endocrinology	2020	NR3C2	c.1633C>T	hetero	p.Gln545*	truncating
Phenotypic diversity and correlation with the genotypes of pseudohypoaldosteronism type 1.	Gopal-Kothandapani Jaya Sujatha, et al.	Journal of pediatric endocrinology & metabolism : JPEM	2019	NR3C2	c.2413T>C	hetero	p.Ser805Pro	non-truncating
Phenotypic diversity and correlation with the genotypes of pseudohypoaldosteronism type 1.	Gopal-Kothandapani Jaya Sujatha, et al.	Journal of pediatric endocrinology & metabolism : JPEM	2019	NR3C2	c.1954C>T	hetero	p.Arg652*	truncating
Pseudohypoaldosteronism types I and II : little more than a name in common.	Casas-Alba Didac, et al.	Journal of pediatric endocrinology & metabolism : JPEM	2017	NR3C2	c.403C>T	hetero	p.Glu135*	truncating
Pseudohypoaldosteronism types I and II : little more than a name in common.	Casas-Alba Didac, et al.	Journal of pediatric endocrinology & metabolism : JPEM	2017	NR3C2	c.1-?_c.2955+?del	hetero	deletion exons 2-9	truncating
Clinical Manifestation and Molecular Analysis of Three Korean Patients with the Renal Form of Pseudohypoaldosteronism Type 1.	Nam Hyo-Kyoung, et al.	Annals of clinical and laboratory science	2017	NR3C2	c.2786A>C	hetero	p.Asp929Ala	non-truncating
Clinical Manifestation and Molecular Analysis of Three Korean Patients with the Renal Form of Pseudohypoaldosteronism Type 1.	Nam Hyo-Kyoung, et al.	Annals of clinical and laboratory science	2017	NR3C2	c.2786A>C	hetero	p.Asp929Ala	non-truncating
Clinical Manifestation and Molecular Analysis of Three Korean Patients with the Renal Form of Pseudohypoaldosteronism Type 1.	Nam Hyo-Kyoung, et al.	Annals of clinical and laboratory science	2017	NR3C2	c.538G>A/ c.-2C>G(allele frequency 50%,benign)	hetero	p.Val180Ile/-	non-truncating
A nov mutation in the human mineralocorticoid receptor gene in a Japanese family with autosomal-dominant pseudohypoaldosteronism type 1.	Nishizaki Y, et al.	Clinical pediatric endocrinology : case reports and clinical investigations : official journal of the Japanese Society for Pediatric Endocrinology	2016	NR3C2	c1894G>T	hetero	p.Glu632*	truncating
A novel frameshift mutation in NR3C2 leads to decreased expression of mineralocorticoid receptor: a family with renal pseudohypoaldosteronism type 1.	Kawashima Sonoyama Y, et al.	Endocrine journal	2017	NR3C2	c.3252delC	hetero	frame shift	truncating
A novel NR3C2 mutation in a Japanese patient with the renal form of pseudohypoaldosteronism type 1.	Tsunogai T, et al.	Clinical pediatric endocrinology : case reports and clinical investigations : official journal of the Japanese Society for Pediatric Endocrinology	2016	NR3C2	c.2724insT	hetero	p.Lys909fs*1	truncating
Two Japanese patients with the renal form of pseudohypoaldosteronism type 1 caused by mutations of NR3C2.	Morikawa S, et al.	Clinical pediatric endocrinology : case reports and clinical investigations : official journal of the Japanese Society for Pediatric Endocrinology	2015	NR3C2	c.492_493insTT	hetero	p.Met166LeufsX8	truncating
Two Japanese patients with the renal form of pseudohypoaldosteronism type 1 caused by mutations of NR3C2.	Morikawa S, et al.	Clinical pediatric endocrinology : case reports and clinical investigations : official journal of the Japanese Society for Pediatric Endocrinology	2015	NR3C2	c.2683C>T	hetero	p.R861X	truncating
Clinical and molecular analysis of six Japanese patients with a renal form of pseudohypoaldosteronism type 1.	Hatta Y, et al.	Endocrine journal	2013	NR3C2	c.1951C>T	hetero	p.Arg651*	truncating
Clinical and molecular analysis of six Japanese patients with a renal form of pseudohypoaldosteronism type 1.	Hatta Y, et al.	Endocrine journal	2013	NR3C2	c.1951C>T	hetero	p.Arg651*	truncating
Clinical and molecular analysis of six Japanese patients with a renal form of pseudohypoaldosteronism type 1.	Hatta Y, et al.	Endocrine journal	2013	NR3C2	c.1951C>T	hetero	p.Arg651*	truncating
Clinical and molecular analysis of six Japanese patients with a renal form of pseudohypoaldosteronism type 1.	Hatta Y, et al.	Endocrine journal	2013	NR3C2	c.2839A>G	hetero	p.Arg947*	truncating
Clinical and molecular analysis of six Japanese patients with a renal form of pseudohypoaldosteronism type 1.	Hatta Y, et al.	Endocrine journal	2013	NR3C2	c.del603A	hetero	p.T201fsX34	truncating
Clinical and molecular analysis of six Japanese patients with a renal form of pseudohypoaldosteronism type 1.	Hatta Y, et al.	Endocrine journal	2013	NR3C2	c.304_305delGC	hetero	p.A102fsX103	truncating
Mineralocorticoid receptor mutations and a severe recessive pseudohypoaldosteronism type 1.	Hubert Edwige-Ludiwyne, et al.	Journal of the American Society of Nephrology : JASN	2011	NR3C2	c.497_498delCT	hetero	p.Ser166*	truncating
Mineralocorticoid receptor mutations and a severe recessive pseudohypoaldosteronism type 1.	Hubert Edwige-Ludiwyne, et al.	Journal of the American Society of Nephrology : JASN	2011	NR3C2	c.497_498delCT/c.2418G>A	compound hetero	p.Ser166*/p.Trp806*	truncating
Structural chromosome disruption of the NR3C2 gene causing pseudohypoaldosteronism type 1 presenting in infancy.	O'Connell Susan M, et al.	Journal of pediatric endocrinology & metabolism : JPEM	2011	NR3C2	46,XX,inv(4)(q31.2q35)	not reported	not provided	truncating
A case of pseudohypoaldosteronism type 1 with a mutation in the mineralocorticoid receptor gene.	Lee Se Eun, et al.	Korean journal of pediatrics	2011	NR3C2	c.2146_2147insG	hetero	p.E716Gfs*28	truncating
Mineralocorticoid receptor mutations differentially affect individual gene expression profiles in pseudohypoaldosteronism type 1.	Fernandes-Rosa Fabio L, et al.	The Journal of clinical endocrinology and metabolism	2011	NR3C2	c.2527T>C	not reported	p.Ser843Pro	non-truncating
Mineralocorticoid receptor mutations differentially affect individual gene expression profiles in pseudohypoaldosteronism type 1.	Fernandes-Rosa Fabio L, et al.	The Journal of clinical endocrinology and metabolism	2011	NR3C2	c.2543T>C	not reported	p.Leu848Pro	non-truncating
Mineralocorticoid receptor mutations differentially affect individual gene expression profiles in pseudohypoaldosteronism type 1.	Fernandes-Rosa Fabio L, et al.	The Journal of clinical endocrinology and metabolism	2011	NR3C2	c.2630T>C	not reported	p.Leu877Pro	non-truncating
Mineralocorticoid receptor mutations differentially affect individual gene expression profiles in pseudohypoaldosteronism type 1.	Fernandes-Rosa Fabio L, et al.	The Journal of clinical endocrinology and metabolism	2011	NR3C2	c.2839C>T	not reported	p.Arg947*	truncating
Pseudohypoaldosteronism type 1 due to a novel mutation in the mineralocorticoid receptor gene.	Loomba-Albrecht Lindsey A, et al.	Hormone research in paediatrics	2010	NR3C2	c.1817G>C	hetero	p.Cys606Ser	non-truncating
Autosomal dominant pseudohypoaldosteronism type 1 with a novel splice site mutation in MR gene.	Kanda K, et al.	BMC nephrology	2009	NR3C2	c.2511-2A>C	hetero	splice site mutation	truncating
A novel nonsense mutation of the mineralocorticoid receptor gene in the renal form of pseudohypoaldosteronism type 1.	Uchida N, et al.	Journal of pediatric endocrinology & metabolism : JPEM	2009	NR3C2	c.2797C>T	hetero	p.Arg861*	truncating
A novel nonsense mutation of the mineralocorticoid receptor gene in the renal form of pseudohypoaldosteronism type 1.	Uchida N, et al.	Journal of pediatric endocrinology & metabolism : JPEM	2009	NR3C2	c.2797C>T	hetero	p.Arg861*	truncating
Pseudohypoaldosteronisms, report on a 10-patient series.	Belot Alexandre, et al.	Nephrology, dialysis, transplantation : official publication of the European Dialysis and Transplant Association - European Renal Association	2008	NR3C2	c.1757+1G>A	not reported	splice site mutation	truncating
Pseudohypoaldosteronisms, report on a 10-patient series.	Belot Alexandre, et al.	Nephrology, dialysis, transplantation : official publication of the European Dialysis and Transplant Association - European Renal Association	2008	NR3C2	c1029C>A	not reported	p.Tyr343*	truncating
Pseudohypoaldosteronisms, report on a 10-patient series.	Belot Alexandre, et al.	Nephrology, dialysis, transplantation : official publication of the European Dialysis and Transplant Association - European Renal Association	2008	NR3C2	c.1954C>T	not reported	p.Arg652*	truncating
Functional characterization of naturally occurring NR3C2 gene mutations in Italian patients suffering from pseudohypoaldosteronism type 1.	Balsamo Antonio, et al.	European journal of endocrinology	2007	NR3C2	c.402T>A	hetero	p.Tyr134*	truncating
Mineralocorticoid receptor mutations are the principal cause of renal type 1 pseudohypoaldosteronism.	Pujo Lucie, et al.	Human mutation	2007	NR3C2	c.2445C>A	hetero	p.Ser815Arg	non-truncating
Mineralocorticoid receptor mutations are the principal cause of renal type 1 pseudohypoaldosteronism.	Pujo Lucie, et al.	Human mutation	2007	NR3C2	c.1768C>T	hetero	p.Arg590*	truncating
Mineralocorticoid receptor mutations are the principal cause of renal type 1 pseudohypoaldosteronism.	Pujo Lucie, et al.	Human mutation	2007	NR3C2	c.981del	hetero	p.Ser328fs	truncating
Mineralocorticoid receptor mutations are the principal cause of renal type 1 pseudohypoaldosteronism.	Pujo Lucie, et al.	Human mutation	2007	NR3C2	deletion of exon3	hetero	not provided	truncating
Mineralocorticoid receptor mutations are the principal cause of renal type 1 pseudohypoaldosteronism.	Pujo Lucie, et al.	Human mutation	2007	NR3C2	c.2799+1G>A	hetero	splice site mutation	not classifiable
Mineralocorticoid receptor mutations are the principal cause of renal type 1 pseudohypoaldosteronism.	Pujo Lucie, et al.	Human mutation	2007	NR3C2	deletion of exon8	hetero	not provided	truncating
Mineralocorticoid receptor mutations are the principal cause of renal type 1 pseudohypoaldosteronism.	Pujo Lucie, et al.	Human mutation	2007	NR3C2	c.1679G>A	hetero	p.Trp560*	truncating
Mineralocorticoid receptor mutations are the principal cause of renal type 1 pseudohypoaldosteronism.	Pujo Lucie, et al.	Human mutation	2007	NR3C2	deletion of exon 4	hetero	not provided	non-truncating
Mineralocorticoid receptor mutations are the principal cause of renal type 1 pseudohypoaldosteronism.	Pujo Lucie, et al.	Human mutation	2007	NR3C2	c.2306_2307inv	hetero	Pro769Leu	non-truncating
Mineralocorticoid receptor mutations are the principal cause of renal type 1 pseudohypoaldosteronism.	Pujo Lucie, et al.	Human mutation	2007	NR3C2	c.2275C>T	hetero	Ser759Pro	non-truncating
Mineralocorticoid receptor mutations are the principal cause of renal type 1 pseudohypoaldosteronism.	Pujo Lucie, et al.	Human mutation	2007	NR3C2	c.1811del	hetero	p.Leu604fs	truncating
Mineralocorticoid receptor mutations are the principal cause of renal type 1 pseudohypoaldosteronism.	Pujo Lucie, et al.	Human mutation	2007	NR3C2	deletion of exon8	hetero	not provided	truncating
Elucidating the underlying molecular pathogenesis of NR3C2 mutants causing autosomal dominant pseudohypoaldosteronism type 1.	Riepe Felix G, et al.	The Journal of clinical endocrinology and metabolism	2006	NR3C2	c.2024C>G	hetero	p.Ser675*	truncating
Elucidating the underlying molecular pathogenesis of NR3C2 mutants causing autosomal dominant pseudohypoaldosteronism type 1.	Riepe Felix G, et al.	The Journal of clinical endocrinology and metabolism	2006	NR3C2	c.2453C>T	hetero	p.Ser818Leu	non-truncating
Elucidating the underlying molecular pathogenesis of NR3C2 mutants causing autosomal dominant pseudohypoaldosteronism type 1.	Riepe Felix G, et al.	The Journal of clinical endocrinology and metabolism	2006	NR3C2	c.2453C>T	hetero	p.Ser818Leu	non-truncating
Recurrence of the R947X mutation in unrelated families with autosomal dominant pseudohypoaldosteronism type 1 : evidence for a mutational hot spot in the mineralocorticoid receptor gene.	Fernandes-Rosa Fabio L, et al.	The Journal of clinical endocrinology and metabolism	2006	NR3C2	c.2839>T	hetero	p.Arg947*	truncating
Recurrence of the R947X mutation in unrelated families with autosomal dominant pseudohypoaldosteronism type 1 : evidence for a mutational hot spot in the mineralocorticoid receptor gene.	Fernandes-Rosa Fabio L, et al.	The Journal of clinical endocrinology and metabolism	2006	NR3C2	c.2839>T	hetero	p.Arg947*	truncating
Autosomal dominant pseudohypoaldosteronism type 1 : mechanisms, evidence for neonatal lethality, and phenotypic expression in adults.	Geller David S, et al.	Journal of the American Society of Nephrology : JASN	2006	NR3C2	c.2669C>T	hetero	p.Ser818Leu	non-truncating
Autosomal dominant pseudohypoaldosteronism type 1 : mechanisms, evidence for neonatal lethality, and phenotypic expression in adults.	Geller David S, et al.	Journal of the American Society of Nephrology : JASN	2006	NR3C2	c.1715InsA	hetero	p.Tyr503*	truncating
Autosomal dominant pseudohypoaldosteronism type 1 : mechanisms, evidence for neonatal lethality, and phenotypic expression in adults.	Geller David S, et al.	Journal of the American Society of Nephrology : JASN	2006	NR3C2	c.2581G>A	hetero	splice alteration	not classifiable
Autosomal dominant pseudohypoaldosteronism type 1 : mechanisms, evidence for neonatal lethality, and phenotypic expression in adults.	Geller David S, et al.	Journal of the American Society of Nephrology : JASN	2006	NR3C2	c.2681InsA	hetero	p.His821fs	truncating
Autosomal dominant pseudohypoaldosteronism type 1 : mechanisms, evidence for neonatal lethality, and phenotypic expression in adults.	Geller David S, et al.	Journal of the American Society of Nephrology : JASN	2006	NR3C2	c.3115C>T	hetero	p.Gln967*	truncating
Autosomal-dominant pseudohypoaldosteronism type 1 in a Turkish family is associated with a novel nonsense mutation in the human mineralocorticoid receptor gene.	Riepe Felix G, et al.	The Journal of clinical endocrinology and metabolism	2004	NR3C2	c.3055C>T	hetero	p.Arg947*	truncating
A novel nonsense mutation of the mineralocorticoid receptor gene in a Swedish family with pseudohypoaldosteronism type I (PHA1).	Nystrom A-M, et al.	The Journal of clinical endocrinology and metabolism	2004	NR3C2	c.1308T>A	hetero	p.Cys436*	truncating
A novel nonsense mutation of the mineralocorticoid receptor gene in a Swedish family with pseudohypoaldosteronism type I (PHA1).	Nystrom A-M, et al.	The Journal of clinical endocrinology and metabolism	2004	NR3C2	c.1308T>A	hetero	p.Cys436*	truncating
Different inactivating mutations of the mineralocorticoid receptor in fourteen families affected by type I pseudohypoaldosteronism.	Sartorato Paola, et al.	The Journal of clinical endocrinology and metabolism	2003	NR3C2	c.1354insT	hetero	not provided	truncating
Different inactivating mutations of the mineralocorticoid receptor in fourteen families affected by type I pseudohypoaldosteronism.	Sartorato Paola, et al.	The Journal of clinical endocrinology and metabolism	2003	NR3C2	c.1354insT	hetero	not provided	truncating
Different inactivating mutations of the mineralocorticoid receptor in fourteen families affected by type I pseudohypoaldosteronism.	Sartorato Paola, et al.	The Journal of clinical endocrinology and metabolism	2003	NR3C2	c.2549A>G	hetero	p.Gln776Arg	non-truncating
Different inactivating mutations of the mineralocorticoid receptor in fourteen families affected by type I pseudohypoaldosteronism.	Sartorato Paola, et al.	The Journal of clinical endocrinology and metabolism	2003	NR3C2	c.3158T>C	hetero	p.Leu979Pro	non-truncating
Different inactivating mutations of the mineralocorticoid receptor in fourteen families affected by type I pseudohypoaldosteronism.	Sartorato Paola, et al.	The Journal of clinical endocrinology and metabolism	2003	NR3C2	c.537del8bp	hetero	not provided	truncating
Different inactivating mutations of the mineralocorticoid receptor in fourteen families affected by type I pseudohypoaldosteronism.	Sartorato Paola, et al.	The Journal of clinical endocrinology and metabolism	2003	NR3C2	c.2157C>A	hetero	p.Cys645*	truncating
Identification of a novel mutation in the human mineralocorticoid receptor gene in a german family with autosomal-dominant pseudohypoaldosteronism type 1 :further evidence for marked interindividual clinical heterogeneity.	Riepe Felix G, et al.	The Journal of clinical endocrinology and metabolism	2003	NR3C2	c.488C>G	hetero	p.Ser163*	truncating
A novel missense mutation of mineralocorticoid receptor gene in one Japanese family with a renal form of pseudohypoaldosteronism type 1.	Tajima T, et al.	The Journal of clinical endocrinology and metabolism	2000	NR3C2	c.2771T>C	hetero	p.Leu924Pro	non-truncating
A novel missense mutation of mineralocorticoid receptor gene in one Japanese family with a renal form of pseudohypoaldosteronism type 1.	Tajima T, et al.	The Journal of clinical endocrinology and metabolism	2000	NR3C2	c.2771T>C	hetero	p.Leu924Pro	non-truncating
Mutations in the mineralocorticoid receptor gene cause autosomal dominant pseudohypoaldosteronism type I.	Geller D S, et al.	Nature genetics	1998	NR3C2	c.1226delG	hetero	not provided	truncating
Mutations in the mineralocorticoid receptor gene cause autosomal dominant pseudohypoaldosteronism type I.	Geller D S, et al.	Nature genetics	1998	NR3C2	c.1597delT	hetero	not provided	truncating
Mutations in the mineralocorticoid receptor gene cause autosomal dominant pseudohypoaldosteronism type I.	Geller D S, et al.	Nature genetics	1998	NR3C2	c.1831C>T	hetero	p.Arg537*	truncating
Mutations in the mineralocorticoid receptor gene cause autosomal dominant pseudohypoaldosteronism type I.	Geller D S, et al.	Nature genetics	1998	NR3C2	c.1831C>T	hetero	p.Arg537*	truncating
Mutations in the mineralocorticoid receptor gene cause autosomal dominant pseudohypoaldosteronism type I.	Geller D S, et al.	Nature genetics	1998	NR3C2	intron-5 splice donor site; AG-gtagga >AG-gtggat	hetero	splice site mutation	truncating
