# Supplementary material for: Clinical and Biochemical Characteristics of Pseudohypoaldosteronism Type 1 with and Without Genetic Mutations: A Literature Review
Source: J Clin Med. 2025 Jun 20;14(13):4408. doi: 10.3390/jcm14134408 (PMC12249599; doi:10.3390/jcm14134408)
Supplement: Supplementary file 1 [file jcm-14-04408-s001.zip › supplementary file/supplementary table 3 (ENaC group).xlsx]

## Sheet: ENaC group(n=54)
Title	Author	Journal	Year	Mutant Gene	Variant	Zygosity	Codon Change	truncating/non-truncating
A mild and transient form of autosomal recessive pseudohypoaldosteronism type 1 caused by a novel mutation in the SCNN1A gene .	Efthymiadou Alexandra, et al.	American journal of physiology. Endocrinology and metabolism	2023	SCNN1A	c.677T>G	homo	p.Phe226Cys	non-truncating
A mild and transient form of autosomal recessive pseudohypoaldosteronism type 1 caused by a novel mutation in the SCNN1A gene .	Efthymiadou Alexandra, et al.	American journal of physiology. Endocrinology and metabolism	2023	SCNN1A	c.677T>G	homo	p.Phe226Cys	non-truncating
A mild and transient form of autosomal recessive pseudohypoaldosteronism type 1 caused by a novel mutation in the SCNN1A gene .	Efthymiadou Alexandra, et al.	American journal of physiology. Endocrinology and metabolism	2023	SCNN1A	c.677T>G	homo	p.Phe226Cys	non-truncating
A mild and transient form of autosomal recessive pseudohypoaldosteronism type 1 caused by a novel mutation in the SCNN1A gene .	Efthymiadou Alexandra, et al.	American journal of physiology. Endocrinology and metabolism	2023	SCNN1A	c.677T>G	homo	p.Phe226Cys	non-truncating
A mild and transient form of autosomal recessive pseudohypoaldosteronism type 1 caused by a novel mutation in the SCNN1A gene .	Efthymiadou Alexandra, et al.	American journal of physiology. Endocrinology and metabolism	2023	SCNN1A	c.677T>G	homo	p.Phe226Cys	non-truncating
A mild and transient form of autosomal recessive pseudohypoaldosteronism type 1 caused by a novel mutation in the SCNN1A gene .	Efthymiadou Alexandra, et al.	American journal of physiology. Endocrinology and metabolism	2023	SCNN1A	c.677T>G	homo	p.Phe226Cys	non-truncating
A mild and transient form of autosomal recessive pseudohypoaldosteronism type 1 caused by a novel mutation in the SCNN1A gene .	Efthymiadou Alexandra, et al.	American journal of physiology. Endocrinology and metabolism	2023	SCNN1A	c.677T>G	homo	p.Phe226Cys	non-truncating
A mild and transient form of autosomal recessive pseudohypoaldosteronism type 1 caused by a novel mutation in the SCNN1A gene .	Efthymiadou Alexandra, et al.	American journal of physiology. Endocrinology and metabolism	2023	SCNN1A	c.677T>G	homo	p.Phe226Cys	non-truncating
Successful Management of Systemic Pseudohypoaldosteronism Type 1 in an Infant.	Nanda Pamali Mahasweta, et al.	Indian pediatrics	2023	SCNN1A	c.1516dup /c.1041del	compound hetero	p.Tyr506Leufs*13/p.Cys348Alafs*42	truncating
Systemic Pseudohypoaldosteronism Type 1 Due to a Novel Mutation in SCNN1B Gene : A Case Report.	Joshi Kamal, et al.	EJIFCC	2022	SCNN1B	c.585+1G>A	homo	not provided	truncating
Neonatal Pseudohypoaldosteronism Type-1 in Japan.	Fujioka K, et al.	Journal of clinical medicine	2022	SCNN1B	not reported	hono	not provided	not classifiable
A case of severe systemic type 1 pseudohypoaldosteronism with 10 years of evolution.	Coelho Almeida Andre, et al.	Journal of pediatric endocrinology & metabolism : JPEM	2022	SCNN1A	c.1052+2dupT	homo	splice site mutation	truncating
Case Report: A Novel Compound Heterozygote Mutation of the SCNN1B Gene Identified in a Chinese Familial Pseudohypoaldosteronism Disease Type I With Persistent Hyperkalemia.	Liu Zongzhi, et al.	Frontiers in pediatrics	2022	SCNN1B	c.1290delA/c.1348_1361del	compound hetero	p.Gln431Argfs*2/p.Thr451Aspfs*6	truncating
Systemic pseudohypoaldosteronism - 1 with episodic dyslipidemia in a Sudanese child.	Abdalla Asmahan, et al.	Endocrinology, diabetes & metabolism case reports	2021	SCNN1B	c.1636G>A	homo	p.Asp546Asn	non-truncating
Novel SCNN1A gene splicing-site mutation causing autosomal recessive pseudohypoaldosteronism type 1 (PHA1) in two Italian patients belonging to the same small town.	Serra Gregorio, et al.	Italian journal of pediatrics	2021	SCNN1A	c.685-1G>A	homo	splice site mutation	non-truncating
A Novel SCNN1A Variation in a Patient with Autosomal-recessive Pseudohypoaldosteronism Type 1 .	Huneif Mohammed Ayed, et al.	Journal of clinical research in pediatric endocrinology	2022	SCNN1A	c.729_730delAG(exon4)	homo	p.Val245Glyfs*65	truncating
Pseudohypoaldosteronism Type 1 Newborn Patient with a Novel Mutation in SCNN1B.	Seyhanli Muhammed, et al.	Journal of pediatric intensive care	2020	SCNN1B	c.1245_1246insC	homo	p.Asn416Glnfs*35	truncating
Dietary potassium restriction attenuates urinary sodium wasting in the generalized form of pseudohypoaldosteronism type 1.	Adachi M, et al.	CEN case reports	2020	SCNN1G	c.1627delG/c.1570-1G>A	compound hetero	p.Val543fs/splice site mutation	truncating/non-truncating
Phenotypic diversity and correlation with the genotypes of pseudohypoaldosteronism type 1.	Gopal-Kothandapani Jaya Sujatha, et al.	Journal of pediatric endocrinology & metabolism : JPEM	2019	SCNN1A	c.1522C>T	homo	p.Arg508*	truncating
Systemic Pseudohypoaldosteronism Type 1 due to 3 Novel Mutations in SCNN1A and SCNN1BGenes.	Cayir Atilla, et al.	Hormone research in paediatrics	2019	SCNN1B	c.87C>A/c.1346+1G>A	compound hetero	p.Tyr29*/splice site mutation	truncating
Systemic Pseudohypoaldosteronism Type 1 due to 3 Novel Mutations in SCNN1A and SCNN1BGenes.	Cayir Atilla, et al.	Hormone research in paediatrics	2019	SCNN1A	c.206A>G	homo	p.His69Arg	non-truncating
Systemic Pseudohypoaldosteronism Type 1 due to 3 Novel Mutations in SCNN1A and SCNN1BGenes.	Cayir Atilla, et al.	Hormone research in paediatrics	2019	SCNN1A	c.598dupG	homo	p.Ala200Glyfs*6	truncating
Systemic Pseudohypoaldosteronism Type I : A Case Report and Review of the Literature.	Nur Nasifa, et al.	Case reports in pediatrics	2017	SCNN1A	c.1685C>T	homo	p.Ser562Leu	non-truncating
Pseudohypoaldosteronism type 1 due to novel variants of SCNN1B gene.	Nobel Yael R, et al.	Endocrinology, diabetes & metabolism case reports	2016	SCNN1B	c.1288delC/c.1466+1G>A	compound hetero	p.Leu430Tyrfs*3/splice site mutation	truncating
Pseudohypoaldosteronism type 1 : clinical features and management in infancy.	Amin N, et al.	Endocrinology, diabetes & metabolism case reports	2013	SCNN1A	not reported	homo	not provided	not classifiable
A case of SCNN1A splicing mutation presenting as mild systemic pseudohypoaldosteronism type 1.	Ekinci Zelal, et al.	Journal of pediatric endocrinology & metabolism : JPEM	2013	SCNN1A	c.684+2T>A	homo	splice site mutation	truncating
Novel mutations in the SCNN1A gene causing Pseudohypoaldosteronism type 1.	Wang Jian, et al.	PloS one	2013	SCNN1A	c.1311delG/c.1439+1G>C	compound hetero	p.Arg438Glyfs*43/splice site mutation	truncating
Novel mutations in the SCNN1A gene causing Pseudohypoaldosteronism type 1.	Wang Jian, et al.	PloS one	2013	SCNN1A	c.814_815insG	homo	p.Glu272Glyfs*38	truncating
Pseudohypoaldosteronism type 1 : management issues.	Sharma Rajni, et al.	Indian pediatrics	2013	SCNN1A	c.1339dup	homo	p.Tyr447Leufs*13	truncating
A novel splice site mutation of the beta subunit gene of epithelial sodium channel (ENaC) in one Turkish patient with a systemic form of pseudohypoaldosteronism Type 1.	Dogan Cagla Serpil, et al.	Journal of pediatric endocrinology & metabolism : JPEM	2012	SCNN1B	c.1266-1G>C	homo	splice site mutation	non-truncating
Five novel mutations in the SCNN1A gene causing autosomal recessive pseudohypoaldosteronism type 1.	Welzel Maik, et al.	European journal of endocrinology	2013	SCNN1A	c.587_588insC	homo	p.Pro197Alafs*9	truncating
Five novel mutations in the SCNN1A gene causing autosomal recessive pseudohypoaldosteronism type 1.	Welzel Maik, et al.	European journal of endocrinology	2013	SCNN1A	c.1342_1343insTACA	homo	p.Arg448Ilefs*13	truncating
Five novel mutations in the SCNN1A gene causing autosomal recessive pseudohypoaldosteronism type 1.	Welzel Maik, et al.	European journal of endocrinology	2013	SCNN1A	c.742delG	homo	p.Val248*	truncating
Five novel mutations in the SCNN1A gene causing autosomal recessive pseudohypoaldosteronism type 1.	Welzel Maik, et al.	European journal of endocrinology	2013	SCNN1A	c.587_588insC	homo	p.Pro197Alafs*9	truncating
Five novel mutations in the SCNN1A gene causing autosomal recessive pseudohypoaldosteronism type 1.	Welzel Maik, et al.	European journal of endocrinology	2013	SCNN1A	c.1474C>T	homo	p.Arg492*	truncating
Five novel mutations in the SCNN1A gene causing autosomal recessive pseudohypoaldosteronism type 1.	Welzel Maik, et al.	European journal of endocrinology	2013	SCNN1A	c.189C>A	homo	p.Cys63*	truncating
Five novel mutations in the SCNN1A gene causing autosomal recessive pseudohypoaldosteronism type 1.	Welzel Maik, et al.	European journal of endocrinology	2013	SCNN1A	c.1361-2A>G	homo	splice site mutation	truncating
Novel mutation in the epithelial sodium channel causing type I pseudohypoaldosteronism in a patient misdiagnosed with cystic fibrosis.	Mora-Lopez Francisco, et al.	European journal of pediatrics	2012	SCNN1A	c.301C>A	homo	p.Gln101Lys	non-truncating
A homozygous missense mutation in SCNN1A is responsible for a transient neonatal form of pseudohypoaldosteronism type 1.	Dirlewanger Mirjam, et al.	American journal of physiology. Endocrinology and metabolism	2011	SCNN1A	c.727T>C	homo	p.Ser243Pro	non-truncating
Case report: severe neonatal hyperkalemia due to pseudohypoaldosteronism type 1.	Schweiger Bahareh, et al.	Current opinion in pediatrics	2009	SCNN1A	c.505delAC	not reported	not provided	truncating
Pseudohypoaldosteronisms, report on a 10-patient series.	Belot Alexandre, et al.	Nephrology, dialysis, transplantation : official publication of the European Dialysis and Transplant Association - European Renal Association	2008	SCNN1B	c.637C>T	not reported	p.Gln213*	truncating
Pseudohypoaldosteronisms, report on a 10-patient series.	Belot Alexandre, et al.	Nephrology, dialysis, transplantation : official publication of the European Dialysis and Transplant Association - European Renal Association	2008	SCNN1A	c.1621C>T	not reported	p.Arg508*	truncating
Pseudohypoaldosteronisms, report on a 10-patient series.	Belot Alexandre, et al.	Nephrology, dialysis, transplantation : official publication of the European Dialysis and Transplant Association - European Renal Association	2008	SCNN1G	c.1318C>T	not reported	p.Arg440*	truncating
A novel mutation of the epithelial Na+ channel causes type 1 pseudohypoaldosteronism.	Bonny Olivier, et al.	Pediatric nephrology (Berlin, Germany)	2002	SCNN1A	c.1473C>T	homo	p.Arg492*	truncating
Systemic pseudohypoaldosteronism from deletion of the promoter region of the human Beta epithelial na(+) channel subunit.	Thomas Christie P, et al.	American journal of respiratory cell and molecular biology	2002	SCNN1B	large delation(>1300bp) at promoter region	homo	5' end deletion	truncating
Erythrocyte Na+,K+-ATPase and nasal potential in pseudohypoaldosteronism.	Bistritzer Tzvy, et al.	Clinical endocrinology	2002	SCNN1A	c.1621C>T	homo	p.Arg508*	truncating
Erythrocyte Na+,K+-ATPase and nasal potential in pseudohypoaldosteronism.	Bistritzer Tzvy, et al.	Clinical endocrinology	2002	SCNN1A	c.1621C>T	homo	p.Arg508*	truncating
Lung symptoms in pseudohypoaldosteronism type 1 are associated with deficiency of the alpha-subunit of the epithelial sodium channel.	Schaedel C, et al.	J Pediatr.	1999	SCNN1A	c.1449delC	homo	frame shift	truncating
Lung symptoms in pseudohypoaldosteronism type 1 are associated with deficiency of the alpha-subunit of the epithelial sodium channel.	Schaedel C, et al.	J Pediatr.	1999	SCNN1A	c.729delA/c.1449delC	compound hetero	frame shift	truncating
Lung symptoms in pseudohypoaldosteronism type 1 are associated with deficiency of the alpha-subunit of the epithelial sodium channel.	Schaedel C, et al.	J Pediatr.	1999	SCNN1A	c.729delA/c.1449delC	compound hetero	frame shift	truncating
Lung symptoms in pseudohypoaldosteronism type 1 are associated with deficiency of the alpha-subunit of the epithelial sodium channel.	Schaedel C, et al.	J Pediatr.	1999	SCNN1A	c.1685C>T/c.1449delC	compound hetero	p.Ser562Leu/	non-truncating/truncating
Novel mutations in epithelial sodium channel (ENaC) subunit genes and phenotypic expression of multisystem pseudohypoaldosteronism.	Edelheit O, et al.	Clin Endocrinol (Oxf)	2005	SCNN1A	c.1078G>T/c.1404delC	compound hetero	p.Gly327Cys/p.Phe435fr	non-truncating/truncating
Novel mutations in epithelial sodium channel (ENaC) subunit genes and phenotypic expression of multisystem pseudohypoaldosteronism.	Edelheit O, et al.	Clin Endocrinol (Oxf)	2005	SCNN1B	c.1669+1G>A	homo	splice site mutation	truncating
Novel mutations in epithelial sodium channel (ENaC) subunit genes and phenotypic expression of multisystem pseudohypoaldosteronism.	Edelheit O, et al.	Clin Endocrinol (Oxf)	2005	SCNN1A	c.1449delC	homo	p.His450fs	truncating
